# Supplementary material for: Dissection of Hyperspectral Reflectance to Estimate Photosynthetic Characteristics in Upland Cotton (Gossypium hirsutum L.) under Different Nitrogen Fertilizer Application Based on Machine Learning Algorithms
Source: Plants (Basel). 2023 Jan 19;12(3):455. doi: 10.3390/plants12030455 (PMC9919998; doi:10.3390/plants12030455)
Supplement: Supplementary file 1 [file plants-12-00455-s001.zip]

Archive with 2 entries (2 files):
- plants-1918524-Supplementary Figures.pdf
- plants-1918524-Supplementary Tables.xlsx
